# Supplementary material for: Social structure contains epidemics and regulates individual roles in disease transmission in a group‐living mammal
Source: Ecol Evol. 2018 Nov 11;8(23):12044–55. doi: 10.1002/ece3.4664 (PMC6303749; doi:10.1002/ece3.4664)
Supplement: Supplementary file 3 [file ECE3-8-12044-s003.xls]

## Sheet: Network.csv
	008p	009p	010p	010y	011y	012b	013p	014p	015p	016p	018p	020p	020y	024y	031y	032y	033p	034p	035p	035r	037w	038p	038r	040r	043p	043w	044p	045p	046p	047p	048p	049p	049w	049y	050g	050y	051p	052w	054w	055b	056b	058y	061y	062p	063p	064p	067p	067y	070y
008p	0	0	0	0	0	354	0	0	0	51	139	32	0	203	0	0	0	0	142	662	15933	1660	0	0	0	0	20	0	217429	186438	12397	834	35607	0	0	0	0	118	22556	188	0	0	0	0	0	20	0	0	380
009p	0	0	8	0	102688	0	0	173092	198123	0	0	0	117	0	0	0	0	0	0	0	0	0	0	121836	0	0	0	1021	0	0	0	0	0	0	0	0	0	36473	0	0	0	0	0	0	0	0	4026	0	0
010p	0	8	0	0	3	0	74	0	0	0	0	0	10647	0	0	0	0	0	0	0	0	0	0	0	0	0	0	0	0	0	0	0	0	0	0	0	2810	15759	0	0	0	0	0	0	0	0	0	0	0
010y	0	0	0	0	0	0	0	0	0	69960	0	0	0	0	0	0	0	0	42408	49	0	88132	0	0	98796	60	60946	0	0	289	0	0	0	0	0	0	0	0	0	0	0	67796	44277	0	0	61883	0	0	0
011y	0	102688	3	0	0	766	0	160749	68133	0	48	0	2129	0	0	0	0	0	0	0	16	0	0	168387	0	0	0	69	53587	0	40	0	0	0	0	0	0	60803	0	4	0	0	0	0	0	0	18017	0	0
012b	354	0	0	0	766	0	0	0	0	0	215319	5419	0	0	0	0	0	0	0	0	8241	0	0	0	0	0	0	0	0	0	744	0	0	0	0	0	0	5	3028	14457	655	0	0	0	0	0	0	0	36071
013p	0	0	74	0	0	0	0	0	0	0	0	0	3563	0	0	0	0	0	0	0	0	0	265	0	0	0	0	5087	0	0	0	0	0	0	0	0	0	137	0	0	0	0	0	0	0	0	0	0	0
014p	0	173092	0	0	160749	0	0	0	303544	0	0	0	106	0	0	0	0	0	0	0	0	0	0	110085	0	0	0	1705	25544	0	0	0	0	0	0	0	0	66788	0	0	0	0	0	0	0	0	15759	0	9
015p	0	198123	0	0	68133	0	0	303544	0	0	0	0	213	0	0	0	0	0	0	0	0	0	0	42071	0	0	0	1433	9119	0	0	0	0	0	0	0	0	55055	0	0	0	0	0	0	0	0	7543	0	0
016p	51	0	0	69960	0	0	0	0	0	0	0	0	0	0	0	0	0	0	43284	0	0	82234	0	0	120877	3	70018	0	411	331	0	0	0	0	0	0	0	0	47	0	0	49345	63875	0	3	62174	0	0	0
018p	139	0	0	0	48	215319	0	0	0	0	0	2185	0	0	0	0	0	0	0	0	10	0	0	0	0	0	0	0	0	2	14	0	0	0	0	0	0	5	0	26302	8196	0	0	0	0	0	0	0	33758
020p	32	0	0	0	0	5419	0	0	0	0	2185	0	0	9529	0	0	0	0	0	0	657	0	0	0	0	0	0	0	0	0	17078	37929	0	0	0	0	0	0	1054	39033	124852	0	0	0	0	0	0	0	48206
020y	0	117	10647	0	2129	0	3563	106	213	0	0	0	0	46	0	0	0	0	0	0	0	0	4599	161	0	0	0	24619	203	0	0	0	0	0	0	0	18	52110	0	5	0	0	0	0	0	0	0	0	0
024y	203	0	0	0	0	0	0	0	0	0	0	9529	46	0	0	0	0	0	0	0	1353	0	0	3	0	0	0	0	0	0	2108	7021	0	0	0	0	0	26	6315	28920	11136	0	0	0	0	0	0	0	9297
031y	0	0	0	0	0	0	0	0	0	0	0	0	0	0	0	490	0	0	0	0	0	0	0	0	0	0	0	0	0	0	0	0	0	0	0	0	0	0	0	0	0	0	0	0	0	0	0	0	0
032y	0	0	0	0	0	0	0	0	0	0	0	0	0	0	490	0	0	0	0	0	0	0	0	0	0	0	0	0	0	0	0	0	2302	0	0	0	0	0	0	0	0	0	0	0	0	0	0	0	0
033p	0	0	0	0	0	0	0	0	0	0	0	0	0	0	0	0	0	58683	0	0	0	0	0	0	0	126	0	0	0	0	0	0	0	60220	0	45443	0	0	0	0	0	0	0	168	103	0	0	23083	0
034p	0	0	0	0	0	0	0	0	0	0	0	0	0	0	0	0	58683	0	0	0	0	0	0	0	0	0	0	0	0	0	0	0	0	45735	0	23815	0	0	0	0	0	0	0	0	0	0	0	29195	0
035p	142	0	0	42408	0	0	0	0	0	43284	0	0	0	0	0	0	0	0	0	0	0	75135	0	0	114621	79	44593	0	223	218	0	0	0	0	47	0	0	0	0	0	0	92537	57806	0	6	52313	0	0	0
035r	662	0	0	49	0	0	0	0	0	0	0	0	0	0	0	0	0	0	0	0	0	0	0	0	0	0	0	0	0	1200	0	0	0	0	0	0	0	0	36	0	0	0	0	0	0	0	0	0	0
037w	15933	0	0	0	16	8241	0	0	0	0	10	657	0	1353	0	0	0	0	0	0	0	0	0	0	0	0	0	0	0	144	43247	30183	0	0	0	0	0	2	122199	116	0	161	0	0	0	0	0	0	37066
038p	1660	0	0	88132	0	0	0	0	0	82234	0	0	0	0	0	0	0	0	75135	0	0	0	0	0	168454	0	72996	0	96	422	0	0	0	0	0	0	0	0	0	0	0	104159	54666	0	0	70669	0	0	0
038r	0	0	0	0	0	0	265	0	0	0	0	0	4599	0	0	0	0	0	0	0	0	0	0	16	0	0	0	6341	0	0	0	0	0	0	0	0	1781	585	0	0	0	0	0	0	0	0	0	0	0
040r	0	121836	0	0	168387	0	0	110085	42071	0	0	0	161	3	0	0	0	0	0	0	0	0	16	0	0	0	0	0	78965	0	0	0	0	0	0	0	0	20084	0	11	0	0	0	0	0	0	3552	0	0
043p	0	0	0	98796	0	0	0	0	0	120877	0	0	0	0	0	0	0	0	114621	0	0	168454	0	0	0	0	101631	0	203	81	0	0	0	0	0	0	0	0	0	0	0	121707	65494	135	2	74185	0	0	0
043w	0	0	0	60	0	0	0	0	0	3	0	0	0	0	0	0	126	0	79	0	0	0	0	0	0	0	25	0	0	0	0	0	0	0	78340	0	0	0	0	0	0	2	6	96757	72946	0	0	0	0
044p	20	0	0	60946	0	0	0	0	0	70018	0	0	0	0	0	0	0	0	44593	0	0	72996	0	0	101631	25	0	0	0	101	0	0	0	0	0	0	0	0	0	0	0	50354	32792	0	8	52365	0	0	0
045p	0	1021	0	0	69	0	5087	1705	1433	0	0	0	24619	0	0	0	0	0	0	0	0	0	6341	0	0	0	0	0	0	0	0	0	0	0	0	0	407	8752	0	0	0	0	0	0	0	0	0	0	0
046p	217429	0	0	0	53587	0	0	25544	9119	411	0	0	203	0	0	0	0	0	223	0	0	96	0	78965	203	0	0	0	0	266057	0	0	8782	0	0	0	0	6661	0	0	3	78	390	94	0	0	4994	0	0
047p	186438	0	0	289	0	0	0	0	0	331	2	0	0	0	0	0	0	0	218	1200	144	422	0	0	81	0	101	0	266057	0	10	0	3368	0	0	0	0	0	0	0	0	102	19	0	0	0	0	0	0
048p	12397	0	0	0	40	744	0	0	0	0	14	17078	0	2108	0	0	0	0	0	0	43247	0	0	0	0	0	0	0	0	10	0	47983	0	0	0	0	0	0	0	0	0	2	0	0	0	0	0	0	79560
049p	834	0	0	0	0	0	0	0	0	0	0	37929	0	7021	0	0	0	0	0	0	30183	0	0	0	0	0	0	0	0	0	47983	0	0	0	0	0	0	0	36055	0	89	0	0	0	0	0	0	0	90215
049w	35607	0	0	0	0	0	0	0	0	0	0	0	0	0	0	2302	0	0	0	0	0	0	0	0	0	0	0	0	8782	3368	0	0	0	0	0	0	0	0	2	0	0	0	0	0	0	0	0	0	0
049y	0	0	0	0	0	0	0	0	0	0	0	0	0	0	0	0	60220	45735	0	0	0	0	0	0	0	0	0	0	0	0	0	0	0	0	0	39976	0	0	0	0	0	0	0	4	0	0	0	61175	0
050g	0	0	0	0	0	0	0	0	0	0	0	0	0	0	0	0	0	0	47	0	0	0	0	0	0	78340	0	0	0	0	0	0	0	0	0	0	0	0	0	0	0	0	82	86013	58857	0	0	0	0
050y	0	0	0	0	0	0	0	0	0	0	0	0	0	0	0	0	45443	23815	0	0	0	0	0	0	0	0	0	0	0	0	0	0	0	39976	0	0	0	0	0	0	0	0	0	0	0	0	0	8468	0
051p	0	0	2810	0	0	0	0	0	0	0	0	0	18	0	0	0	0	0	0	0	0	0	1781	0	0	0	0	407	0	0	0	0	0	0	0	0	0	0	0	0	0	0	0	0	0	0	0	0	0
052w	118	36473	15759	0	60803	5	137	66788	55055	0	5	0	52110	26	0	0	0	0	0	0	2	0	585	20084	0	0	0	8752	6661	0	0	0	0	0	0	0	0	0	0	0	0	0	0	0	0	0	0	0	0
054w	22556	0	0	0	0	3028	0	0	0	47	0	1054	0	6315	0	0	0	0	0	36	122199	0	0	0	0	0	0	0	0	0	0	36055	2	0	0	0	0	0	0	84	119	84	0	0	0	0	0	0	69964
055b	188	0	0	0	4	14457	0	0	0	0	26302	39033	5	28920	0	0	0	0	0	0	116	0	0	11	0	0	0	0	0	0	0	0	0	0	0	0	0	0	84	0	16092	0	0	0	0	0	0	0	9139
056b	0	0	0	0	0	655	0	0	0	0	8196	124852	0	11136	0	0	0	0	0	0	0	0	0	0	0	0	0	0	3	0	0	89	0	0	0	0	0	0	119	16092	0	0	0	0	0	0	0	0	4790
058y	0	0	0	67796	0	0	0	0	0	49345	0	0	0	0	0	0	0	0	92537	0	161	104159	0	0	121707	2	50354	0	78	102	2	0	0	0	0	0	0	0	84	0	0	0	68754	0	0	47361	0	0	0
061y	0	0	0	44277	0	0	0	0	0	63875	0	0	0	0	0	0	0	0	57806	0	0	54666	0	0	65494	6	32792	0	390	19	0	0	0	0	82	0	0	0	0	0	0	68754	0	0	0	35981	0	0	0
062p	0	0	0	0	0	0	0	0	0	0	0	0	0	0	0	0	168	0	0	0	0	0	0	0	135	96757	0	0	94	0	0	0	0	4	86013	0	0	0	0	0	0	0	0	0	194451	0	0	0	0
063p	0	0	0	0	0	0	0	0	0	3	0	0	0	0	0	0	103	0	6	0	0	0	0	0	2	72946	8	0	0	0	0	0	0	0	58857	0	0	0	0	0	0	0	0	194451	0	0	0	0	0
064p	20	0	0	61883	0	0	0	0	0	62174	0	0	0	0	0	0	0	0	52313	0	0	70669	0	0	74185	0	52365	0	0	0	0	0	0	0	0	0	0	0	0	0	0	47361	35981	0	0	0	0	0	0
067p	0	4026	0	0	18017	0	0	15759	7543	0	0	0	0	0	0	0	0	0	0	0	0	0	0	3552	0	0	0	0	4994	0	0	0	0	0	0	0	0	0	0	0	0	0	0	0	0	0	0	0	0
067y	0	0	0	0	0	0	0	0	0	0	0	0	0	0	0	0	23083	29195	0	0	0	0	0	0	0	0	0	0	0	0	0	0	0	61175	0	8468	0	0	0	0	0	0	0	0	0	0	0	0	0
070y	380	0	0	0	0	36071	0	9	0	0	33758	48206	0	9297	0	0	0	0	0	0	37066	0	0	0	0	0	0	0	0	0	79560	90215	0	0	0	0	0	0	69964	9139	4790	0	0	0	0	0	0	0	0
082w	0	0	0	0	0	0	0	0	0	0	0	0	0	0	0	0	0	3	0	0	0	0	0	0	0	60398	0	0	0	0	0	0	0	0	58856	4	0	0	0	0	0	0	0	63326	93585	0	0	19	0
103w	0	0	0	0	0	0	0	0	0	0	0	0	0	0	21311	6141	0	0	0	0	0	0	0	0	0	0	0	0	0	5858	0	0	1568	0	0	0	0	0	0	0	0	0	0	0	0	0	0	0	0
[truncated: 2 more columns]
